# Supplementary material for: Theorizing community health governance for strengthening primary healthcare in LMICs
Source: Health Policy Plan. 2022 Jan 25;37(6):706–16. doi: 10.1093/heapol/czac002 (PMC9189612; doi:10.1093/heapol/czac002)
Supplement: czac002_Supp [file czac002_supp.zip]

Archive with 1 entries (1 files):
- HPP FINAL SUBMIT SUPPLEMENTARY.docx
